# Supplementary material for: Rapid Limit Test of Eight Quinolone Residues in Food Based on TLC-SERS, a New Limit Test Method
Source: Molecules. 2023 Sep 6;28(18):6473. doi: 10.3390/molecules28186473 (PMC10537116; doi:10.3390/molecules28186473)
Supplement: Supplementary file 1 [file molecules-28-06473-s001.zip]

Archive with 1 entries (1 files):
- molecules-2577604-supplementary.pdf
